# Supplementary material for: Age-related evaluation of skin barrier parameters in retrievers
Source: Front Vet Sci. 2026 Jan 12;12:1717581. doi: 10.3389/fvets.2025.1717581 (PMC12832543; doi:10.3389/fvets.2025.1717581)
Supplement: Supplementary file 1 [file Table_1.xlsx]

## Sheet: Supplement Table 1
	Supplementary Table 1. Distribution of Golden and Labrador Retrievers by age group
	Age group	Golden Retriever (n)	Labrador Retriever (n)	Total (n)
	Young	4	11	15
	Middle	2	13	15
	Old	3	12	15
	Total	9	36	45
