# Supplementary material for: Age-related evaluation of skin barrier parameters in retrievers
Source: Front Vet Sci. 2026 Jan 12;12:1717581. doi: 10.3389/fvets.2025.1717581 (PMC12832543; doi:10.3389/fvets.2025.1717581)
Supplement: Supplementary file 2 [file Table_2.xlsx]

## Sheet: Supplement Table 2
	Supplementary Table 2a.Comparison of skin barrier parameters at the ear pinnae between Golden and Labrador Retrievers
	Parameter	Breed	Mean	Standard deviation	p
	Temperature	Golden Retriever	36.8631	0.747855	0.774427
		Labrador Retriever	37.0038	0.90568
	Skin pH	Golden Retriever	6.252	0.949648	0.988613
		Labrador Retriever	6.24834	0.93506
	Transepidermal water loss	Golden Retriever	13.2947	5.55351	0.125296
		Labrador Retriever	11.7913	7.74086
	Skin hydration	Golden Retriever	33.3424	18.8378	0.712192
		Labrador Retriever	32.8342	14.2212
	Sebum	Golden Retriever	9.02667	15.2898	0.0722126
		Labrador Retriever	17.4072	13.882
	Supplementary Table 2b. Comparison of skin barrier parameters at the axillae between Golden and Labrador Retrievers
	Parameter	Breed	Mean	Standard deviation	p
	Temperature	Golden Retriever	36.696	0.892796	0.550651
		Labrador Retriever	36.5621	0.384655
	Skin pH	Golden Retriever	6.34556	0.760951	0.424264
		Labrador Retriever	6.56067	0.91772
	Transepidermal water loss	Golden Retriever	12.0431	10.2124	0.0859098
		Labrador Retriever	14.0738	6.65818
	Skin hydration	Golden Retriever	17.0911	9.75302	0.274762
		Labrador Retriever	13.5067	9.08475
	Sebum	Golden Retriever	5.49333	4.74127	0.362289
		Labrador Retriever	4.16889	2.76554
	Supplementary Table 2c. Comparison of skin barrier parameters at the inguinal region between Golden and Labrador Retrievers
	Parameter	Breed	Mean	Standard deviation	p
	Temperature	Golden Retriever	36.3782	0.963303	0.00279382
		Labrador Retriever	37.111	1.01082
	Skin pH	Golden Retriever	6.72467	1.45087	0.920489
		Labrador Retriever	6.76539	1.13879
	Transepidermal water loss	Golden Retriever	10.6784	6.24854	0.659997
		Labrador Retriever	13.6387	9.50532
	Skin hydration	Golden Retriever	15.7418	12.8786	0.800602
		Labrador Retriever	14.6417	11.9424
	Sebum	Golden Retriever	4.64889	6.10006	0.920059
		Labrador Retriever	4.75667	5.35108
