# Supplementary material for: Age-related evaluation of skin barrier parameters in retrievers
Source: Front Vet Sci. 2026 Jan 12;12:1717581. doi: 10.3389/fvets.2025.1717581 (PMC12832543; doi:10.3389/fvets.2025.1717581)
Supplement: Supplementary file 3 [file Table_3.xlsx]

## Sheet: Supplement Table 3
	Supplementary Table 3a. Comparison of skin parameters between Golden and Labrador Retrievers in the young age group
	Parameter	Breed	Mean	Standard deviation	p
	Temperature	Golden Retriever	36.696	0.931189	0.958736
		Labrador Retriever	36.6125	0.742749
	Skin pH	Golden Retriever	6.21517	1.0672	0.217378
		Labrador Retriever	6.65188	1.04353
	Transepidermal water loss	Golden Retriever	10.613	7.20665	0.512475
		Labrador Retriever	12.1283	7.50082
	Skin hydration	Golden Retriever	28.5898	16.0351	0.469795
		Labrador Retriever	23.2522	16.3006
	Sebum	Golden Retriever	6.88667	12.3304	0.235398
		Labrador Retriever	9.57103	11.0396
	Supplementary Table 3b. Comparison of skin parameters between Golden and Labrador Retrievers in the middle age group
	Parameter	Breed	Mean	Standard deviation	p
	Temperature	Golden Retriever	36.4967	0.680754	0.131765
		Labrador Retriever	36.988	0.869928
	Skin pH	Golden Retriever	6.513	1.01451	1
		Labrador Retriever	6.50897	1.05791
	Transepidermal water loss	Golden Retriever	12.22	7.0881	0.815164
		Labrador Retriever	13.2339	8.28958
	Skin hydration	Golden Retriever	21.7667	16.5981	0.814169
		Labrador Retriever	20.9394	13.8109
	Sebum	Golden Retriever	10.5333	10.3636	0.616138
		Labrador Retriever	8.95815	11.4458
	Supplementary Table 3c. Comparison of skin parameters between Golden and Labrador Retrievers in the old age group
	Parameter	Breed	Mean	Standard deviation	p
	Temperature	Golden Retriever	36.6782	0.957741	0.139422
		Labrador Retriever	37.0451	0.854405
	Skin pH	Golden Retriever	6.69333	1.16858	0.495243
		Labrador Retriever	6.42544	0.957337
	Transepidermal water loss	Golden Retriever	13.7189	8.30505	0.875938
		Labrador Retriever	14.0494	8.35192
	Skin hydration	Golden Retriever	13.5444	12.665	0.427929
		Labrador Retriever	16.9838	14.1202
	Sebum	Golden Retriever	2.96444	1.72539	0.294107
		Labrador Retriever	7.85467	9.42855
